# Supplementary material for: Deciphering the Active Ingredients and Molecular Mechanisms of Tripterygium hypoglaucum (Levl.) Hutch against Rheumatoid Arthritis Based on Network Pharmacology
Source: Evid Based Complement Alternat Med. 2020 Jan 9;2020:2361865. doi: 10.1155/2020/2361865 (PMC6982362; doi:10.1155/2020/2361865)
Supplement: Supplementary Materials — Supplementary material file includes 5 tables. Table S1: a list of 123 alkaloids and terpenoids from THH. Table S2: a list of 110 genes linked to 18 compounds from 123 alkaloids and terpenoids. Table S3: a list of 1871 genes linked to RA. Table S4: a list of the interactions between 17 compounds from THH and RA-related 64 target genes. Table S5: target genes in 31 signaling pathways related to THH against RA. [file 2361865.f1.xlsx]

## Sheet: Table S1
A list of 123 alkaloids and terpenoids from THH
No.	Name	Molecular formula
1	11-O-β-D-glucopyranosyl-neotritophenolide	C27H36O9
2	1α-acetoxy-6β,9β-dibenzoyloxy-4β-hydroxy-dihydroagarofuran	C31H36O8
3	1β- benzoyloxy-9α-cinnamoyloxy-4-hydroxy-6α-nicotinoyloxy-β-dihydroagarofuran	C37H39NO8
4	1β,9α-dibenzoyloxy-4- hydroxy-6α-nicotinoyloxy-β-dihydroagarofuran	C35H37NO8
5	1β,9α-dibenzoyloxy-4-hydroxy-6α-nicotinoyloxy-β-dihydroagarofuran	C35H37NO8
6	1β-acetoxy-9α-benzoyloxy-4-hydroxy-6α-nicotinoyloxy-β-dihydroagarofuran	C30H35NO8
7	1β-acetoxy-9α-benzoyloxy-4-hydroxy-6α-nicotinoyloxy-β-dihydroagarofuran	C30H35NO8
8	1β-benzoyl-8α-cinnamoyl-4α,5α-dihydroxydihydroagarofuran	C31H36O7
9	1β-benzoyloxy-9α-cinnamoyloxy-4-hydroxy-6α-nicotinoyloxy-β-dihydroagarofuran	C37H39NO8
10	2,3-dihydroxy-6-oxo-D:A-froedo-24 nor-1,3,5 (10),7-oleanatetraen-29-oic acid	C29H38O5
11	23-nor-oxopristimerol	C28H36O5
12	29-hydroxyfriedelan-3-one	C30H50O2
13	2-O-deacetyleuonine	C36H45NO17
14	3-epikatonic acid	C30H48O4
15	3-epikatonic acid methyl ester	C31H50O3
16	3-hydroxy-D:A-friedoolean-3-en-2-on-29-oic acid	C30H46O4
17	3-O-acetyloleanolic acid	C32H50O4
18	3-oxofriedelan-29-oicacid methylester	C31H50O3
19	3-Oxo-olean-12-en-28-oic acid	C30H46O3
20	3-oxo-oleanoic acid	C30H46O3
21	3-oxo-olean-Δ9(11),12-diene	C30H46O
22	3-pyridinecarboxylic acid	C30H35NO8
23	3β,22α-dihydroxy-△12-oleanen-29-oic acid methyl ester	C31H50O4
24	3β,22α-dihydroxy-△12-ursen-29-oic acid	C31H50O4
25	3β-acetoxy-urs-12-ene-28-oic acid	C30H50O4
26	9α-cinnamoyloxy-1β-furoyloxy-4-hydroxy-6α-nicotinoyloxy-β-dihydroagarofuran	C35H37NO9
27	cangorinine E-I	C43H49NO18
28	cangoronin	C30H44O5
29	canophyllal	C30H48O2
30	celabenzine	C23H29N3O2
31	celafurine	C21H27N3O3
32	celastolide	C30H46O5
33	celastrol	C29H38O4
34	demethylregelin	C30H46O4
35	demethylzeylasteral	C29H36O6
36	ent-kauran-16β/19-diol	C20H34O2
37	euonymine	C38H47NO18
38	evonine	C36H43NO17
39	forrestine	C43H49NO18
40	friedelin	C30H50O
41	glut-5-en-3β,28-diol	C30H50O2
42	hypodiol	C30H50O2
43	hypodiolide A	C20H30O3
44	hypoglaside A	C36H48O11
45	hypoglaulide	C30H44O3
46	hypoglaunine A	C41H47NO20
47	hypoglaunine B	C41H47NO20
48	hypoglaunine C	C43H49NO19
49	hypoglaunine D	C41H47NO19
50	hypoglaunine E	C39H45NO19
51	hypoglaunine F	C39H45NO19
52	hypoglauterpenic acid	C30H46O3
53	hyponine A	C41H47NO19
54	hyponine B	C41H47NO19
55	hyponine C	C43H49NO18
56	hyponine D	C47H50N2O18
57	hyponine E	C45H48N2O19
58	hyponine F	C41H47NO19
59	mesembryanthemoidigenic acid	C30H48O4
60	neoeunoymine	C36H45NO17
61	neotriptophenolide	C21H26O4
62	oleanoic acid 3-O-acetate	C32H50O4
63	oleanolic acid	C30H48O3
64	orthosphenic acid	C30H48O5
65	peritassine A	C38H47NO18
66	polpunonic acid	C30H48O3
67	populnilic acid	C30H48O4
68	quinone 21	C20H22O4
69	regelin	C31H48O4
70	salaspermic acid	C30H48O4
71	totarol	C20H30O
72	tripdiolide	C20H24O7
73	tripfordine C	C36H45NO17
74	tripterolide	C20H24O7
75	triptinin B	C20H26O3
76	triptobenzene A	C20H28O3
77	triptobenzene D	C20H26O2
78	triptobenzene H	C21H28O4
79	triptobenzene J	C20H30O3
80	triptobenzene K	C20H22O5
81	triptobenzene L	C22H34O3
82	triptocallic acid C	C30H48O4
83	triptocallic acid D	C30H48O4
84	triptoditerpenic acid	C21H28O4
85	triptoditerpenic acid B	C21H28O3
86	triptohypol A	C30H40O6
87	triptohypol B	C30H40O5
88	triptohypol C	C29H40O4
89	triptohypol D	C32H54O2
90	triptohypol E	C32H52O2
91	triptohypol F	C31H52O2
92	triptolide	C20H24O6
93	triptonediol	C21H30O4
94	triptonide	C20H22O6
95	triptonine A	C45H55NO21
96	triptonine B	C45H55NO22
97	triptonolide	C20H22O4
98	triptonoterpene	C20H28O2
99	triptonoterpene methyl ether	C21H30O3
100	triptonoterpenol	C21H30O4
101	triptophenolide	C20H24O3
102	triptoquinone A	C20H24O4
103	triptoquinone B	C20H26O4
104	triptoquinone H	C20H26O3
105	triptotriterpenic acid A	C30H48O4
106	triptotriterpenic acid C	C30H48O4
107	triptriolide	C20H26O7
108	wilfordine	C43H49NO19
109	wilfordinine A	C36H45NO17
110	wilfordinine B	C38H47NO19
111	wilfordinine C	C43H49NO19
112	wilforgine	C41H47NO19
113	wilforic acid A	C29H42O4
114	wilforic acid C	C30H48O4
115	wilforidine	C36H45NO18
116	wilforine	C43H49NO18
117	wilforlide A	C30H46O3
118	wilforlide B	C30H44O3
119	wilformine	C38H47NO18
120	wilfornine	C42H48N2O18
121	wilforol B	C29H38O4
122	wilfortrine	C41H47NO20
123	wilforzine	C41H47NO17

## Sheet: Table S2
A list of 110 genes linked to 18 compounds from 123 alkaloids and terpenoids
Compound	Gene
1β,9α-dibenzoyloxy-4-hydroxy-6α-nicotinoyloxy-β-dihydroagarofuran	ABCB1
3-pyridinecarboxylic acid	ABCB1
celafurine	F2
celastrol	NR3C1
celastrol	CCND1
celastrol	BCL2L1
celastrol	FLT1
celastrol	KDR
celastrol	JUN
celastrol	PTGS2
celastrol	BIRC5
celastrol	BIRC2
celastrol	CFLAR
celastrol	AKR1B1
celastrol	CDC37
celastrol	BCL2
celastrol	BAX
celastrol	MMP2
celastrol	TIMP1
celastrol	TIMP2
celastrol	MMP1
celastrol	MYC
celastrol	FN1
celastrol	COL7A1
celastrol	TGFB1
celastrol	COL4A4
celastrol	HSP90AA1
celastrol	HMOX1
celastrol	MMP9
celastrol	HSPA4
celastrol	MAPK8
celastrol	IL6
celastrol	TNF
celastrol	SENP1
celastrol	VEGFA
celastrol	TNFRSF10A
hypodiolide A	NR3C2
hypodiolide A	NR3C1
hypoglauterpenic acid	PTPN1
neotriptophenolide	PTGS1
neotriptophenolide	CHRM3
neotriptophenolide	KCNH2
neotriptophenolide	CHRM1
neotriptophenolide	SCN5A
neotriptophenolide	F10
neotriptophenolide	CHRM5
neotriptophenolide	PTGS2
neotriptophenolide	CA2
neotriptophenolide	CHRM4
neotriptophenolide	OPRD1
neotriptophenolide	PGR
neotriptophenolide	CHRM2
neotriptophenolide	ADRA1B
neotriptophenolide	ADRB2
neotriptophenolide	TOP2A
neotriptophenolide	OPRM1
neotriptophenolide	HSP90AB1
neotriptophenolide	NCOA2
neotriptophenolide	NCOA1
neotriptophenolide	KCNMA1
oleanolic acid	CASP9
oleanolic acid	HMOX1
oleanolic acid	ICAM1
oleanolic acid	AMY2A
oleanolic acid	UGT2B10
oleanolic acid	UGT2B11
oleanolic acid	NFE2L2
oleanolic acid	NQO1
oleanolic acid	PPARA
oleanolic acid	NAMPT
oleanolic acid	PTGIR
oleanolic acid	CASP3
oleanolic acid	TOP1
oleanolic acid	TOP2A
oleanolic acid	POLB
oleanolic acid	PTPN1
oleanolic acid	PTPN2
oleanolic acid	PLA2G1B
oleanolic acid	CDC25B
oleanolic acid	AKR1B10
oleanolic acid	RORC
oleanolic acid	PTPRF
oleanolic acid	HSD11B1
oleanolic acid	ACP1
oleanolic acid	PDE4D
populnilic acid	HSD11B1
Triptinin B	CHRM3
Triptinin B	KCNH2
Triptinin B	CHRM1
Triptinin B	SCN5A
Triptinin B	CHRM5
Triptinin B	PTGS2
Triptinin B	CA2
Triptinin B	RXRA
Triptinin B	PDE3A
Triptinin B	ADRA1A
Triptinin B	PGR
Triptinin B	CHRM2
Triptinin B	ADRA1B
Triptinin B	ADRB2
Triptinin B	ADRA1D
Triptinin B	TOP2A
Triptinin B	OPRM1
Triptinin B	NR3C1
Triptinin B	RXRB
Triptinin B	IGHG1
Triptinin B	NCOA2
Triptinin B	NCOA1
triptoditerpenic acid	CHRM3
triptoditerpenic acid	KCNH2
triptoditerpenic acid	CHRM1
triptoditerpenic acid	SCN5A
triptoditerpenic acid	PTGS2
triptoditerpenic acid	CA2
triptoditerpenic acid	OPRD1
triptoditerpenic acid	ADRA1B
triptoditerpenic acid	ADRB2
triptoditerpenic acid	TOP2A
triptoditerpenic acid	NCOA2
triptoditerpenic acid	NCOA1
triptoditerpenic acid B	PTGS1
triptoditerpenic acid B	CHRM3
triptoditerpenic acid B	KCNH2
triptoditerpenic acid B	CHRM1
triptoditerpenic acid B	SCN5A
triptoditerpenic acid B	F10
triptoditerpenic acid B	CHRM5
triptoditerpenic acid B	PTGS2
triptoditerpenic acid B	CA2
triptoditerpenic acid B	CHRM4
triptoditerpenic acid B	RXRA
triptoditerpenic acid B	OPRD1
triptoditerpenic acid B	PDE3A
triptoditerpenic acid B	ADRA1A
triptoditerpenic acid B	PGR
triptoditerpenic acid B	CHRM2
triptoditerpenic acid B	ADRA1B
triptoditerpenic acid B	ADRB2
triptoditerpenic acid B	ADRA1D
triptoditerpenic acid B	TOP2A
triptoditerpenic acid B	OPRM1
triptoditerpenic acid B	NR3C1
triptoditerpenic acid B	HSP90AB1
triptoditerpenic acid B	RXRB
triptoditerpenic acid B	NCOA2
triptoditerpenic acid B	NCOA1
triptolide	RELA
triptolide	STAT3
triptolide	VEGFA
triptolide	BCL2
triptolide	FOS
triptolide	CDKN1A
triptolide	PLAU
triptolide	TNF
triptolide	JUN
triptolide	CASP3
triptolide	TP53
triptolide	MAPK8
triptolide	PTGS2
triptolide	STAT1
triptolide	CXCL8
triptolide	MCL1
triptolide	TGFB1
triptolide	IL2
triptolide	IFNG
triptolide	IL4
triptolide	XIAP
triptolide	DEFB4A
triptolide	CD80
triptolide	CD86
triptolide	CXCR4
triptolide	BIRC3
triptolide	CD274
triptolide	IL23A
triptolide	CCR7
triptolide	CD1A
triptolide	CD40
triptolide	CD14
triptolide	C3
triptolide	VTCN1
triptonolide	CHRM3
triptonolide	CHRM1
triptonolide	SCN5A
triptonolide	F10
triptonolide	CHRM5
triptonolide	PTGS2
triptonolide	CA2
triptonolide	OPRD1
triptonolide	ADRA1A
triptonolide	PGR
triptonolide	CHRM2
triptonolide	ADRB2
triptonolide	TOP2A
triptonolide	OPRM1
triptonolide	CHRNA7
triptonolide	NCOA2
triptonolide	NCOA1
triptonolide	CALM1
triptonoterpene	PTGS1
triptonoterpene	CHRM3
triptonoterpene	CHRM1
triptonoterpene	SCN5A
triptonoterpene	PTGS2
triptonoterpene	CA2
triptonoterpene	RXRA
triptonoterpene	ACHE
triptonoterpene	ADRA1A
triptonoterpene	PGR
triptonoterpene	CHRM2
triptonoterpene	ADRA1B
triptonoterpene	ADRB2
triptonoterpene	ADRA1D
triptonoterpene	OPRM1
triptonoterpene	NR3C1
triptonoterpene	NCOA2
triptonoterpene	NCOA1
triptonoterpene methyl ether	PTGS1
triptonoterpene methyl ether	CHRM3
triptonoterpene methyl ether	KCNH2
triptonoterpene methyl ether	CHRM1
triptonoterpene methyl ether	ESR1
triptonoterpene methyl ether	SCN5A
triptonoterpene methyl ether	CHRM5
triptonoterpene methyl ether	PTGS2
triptonoterpene methyl ether	CA2
triptonoterpene methyl ether	RXRA
triptonoterpene methyl ether	OPRD1
triptonoterpene methyl ether	ACHE
triptonoterpene methyl ether	ADRA1A
triptonoterpene methyl ether	PGR
triptonoterpene methyl ether	CHRM2
triptonoterpene methyl ether	ADRA1B
triptonoterpene methyl ether	ADRB2
triptonoterpene methyl ether	ADRA1D
triptonoterpene methyl ether	TOP2A
triptonoterpene methyl ether	OPRM1
triptonoterpene methyl ether	NR3C1
triptonoterpene methyl ether	RXRB
triptonoterpene methyl ether	NCOA2
triptonoterpene methyl ether	NCOA1
triptonoterpenol	CHRM3
triptonoterpenol	CHRM1
triptonoterpenol	PTGS2
triptonoterpenol	CA2
triptonoterpenol	OPRD1
triptonoterpenol	ADRA1A
triptonoterpenol	ADRA1B
triptonoterpenol	ADRA1D
triptonoterpenol	TOP2A
triptonoterpenol	OPRM1
triptonoterpenol	NR3C1
triptonoterpenol	NCOA2
triptonoterpenol	NCOA1
triptonoterpenol	SCN5A
triptonoterpenol	CHRM2
triptonoterpenol	ADRB2
triptonoterpenol	HSP90AB1
triptophenolide	DRD1
triptophenolide	CHRM3
triptophenolide	KCNH2
triptophenolide	CHRM1
triptophenolide	SCN5A
triptophenolide	CHRM5
triptophenolide	PTGS2
triptophenolide	CA2
triptophenolide	RXRA
triptophenolide	OPRD1
triptophenolide	PDE3A
triptophenolide	ADRA1A
triptophenolide	PGR
triptophenolide	CHRM2
triptophenolide	ADRA1B
triptophenolide	ADRB2
triptophenolide	ADRA1D
triptophenolide	TOP2A
triptophenolide	OPRM1
triptophenolide	HSP90AB1
triptophenolide	CHRNA7
triptophenolide	NCOA2
triptophenolide	NCOA1

## Sheet: Table S3
A list of 1871 genes linked to RA
Gene
CSIF
GVHDS
RA
NAIL
NKR2B4
SLAMF4
MHC2TA
C2TA
PADI5
PAD
PEP
PTPN8
LYP
OCTN1
IFNB2
BSF2
HSF
MAPK12
PFF0160c
JAK3
IL6R
AKR1B1
NFKB2
TSPO
OPRD1
ITGB7
TYR
ITGB3
SGPL1
BDKRB1
ROCK2
PDE4B
IL1R2
G6PD
ESRRA
PNP
MAPKAPK5
CD80
SYK
MAPK11
TNF
PTPN22
CRP
IL6ST
CD28
CD40
CCR6
HLA-DPB1
IL2RA
IRF5
CIITA
STAT4
TNFAIP3
TRAF1
PADI4
AGER
AFF3
NFKBIL1
PTPRC
REL
TRAF6
PTPN2
TYK2
CD244
MMEL1
IL2RB
GATA3
KIF5A
NFKBIE
ANKRD55
ARID5B
ANXA3
CSF2
CTLA4
DNASE1L3
RCAN1
ENO1
FCGR2A
HLA-DQA2
HLA-DRB1
IFNG
IL1B
IL1RN
IL6
CXCL8
IL10
IL18
MIF
MMP2
MTHFR
TNFRSF11B
ABCB1
PTGS2
SLC11A1
SLC22A4
STAT1
TLR2
VEGFA
CXCR4
RASGRP1
FOXP3
IL23A
PLD4
SPRED2
ACAN
RUNX1
CYR61
CCL21
TNFSF14
AHR
TNFRSF14
BLK
ALOX5
CAT
CDK6
ADIPOQ
FASLG
CTGF
DHFR
IRAK1
PON1
PTGS1
TAGAP
PLB1
NCF1
ATIC
PRDM1
COL2A1
MMP12
MPO
PRKCQ
SOD2
GGH
CD83
B3GNT2
CP
FPGS
GC
IGFBP3
RBPJ
MMP10
SMS
GDF5
IKZF3
ACKR3
ADORA2A
GRK2
STS
BCL2A1
BGN
BMP4
BMP6
CAV2
CD2
CTSD
FKBP5
GRK6
HOXD13
HSD11B1
CCL8
NR4A3
ABCC3
GPRC5A
LHX2
ABCC5
TXNDC5
CLEC12A
BDKRB2
CALD1
RUNX2
CD3E
CD5
ABCC2
HAPLN1
DDX6
GSDME
F2
GART
NR3C1
CXCL2
HCLS1
HOXD10
HOXD11
IRF8
ITGA6
LCN2
MARCKS
RAB8A
NCF2
PLEK
POU3F1
PSG5
PTK2
RAP2A
CXCL6
TLE3
TMPO
TNFAIP2
TFPI2
SLC25A12
ABCG2
ABCC4
MAB21L2
TXNIP
LY96
DDIT4
GIN1
PXK
BAIAP2L1
NDUFA4L2
ST6GALNAC5
MGARP
B3GNT9
RGMB
MMP14
ZFP36
DNASE2
ZAP70
HNRNPA2B1
HLA-C
ISG20
ACP5
HLA-DQB1
HLA-DMB
TAP2
C5
AIRE
C5orf30
MICA
AIF1
HLA-DQA1
MECP2
NOTCH4
PRKCH
SFTPD
UBE2L3
ATG5
CD226
GSDMB
APOM
BACH2
KIAA1109
CFB
C2
CD247
CDSN
DAXX
DPP4
HLA-B
HLA-DOA
ICAM3
MBP
PSMB8
PSMB9
RAD51B
TNXB
DDX39B
NELFE
DHX16
SYNGR1
FADS2
NTN1
ELMO1
C6orf10
ICOSLG
PHF19
BTNL2
COG6
WDFY4
RTKN2
ATP6V1G2
BCL2
CD14
CD40LG
CD44
CD68
CHI3L1
CLIC1
CCR5
CNTFR
COL11A2
CRH
CRK
CRYGD
MAPK14
CSNK2B
ETFA
FCGR3A
FCGR3B
FN1
GABBR1
GNL1
GPI
HIF1A
HLA-DOB
HLA-DPA1
HLA-DPB2
HLA-DQB2
HLA-DRA
HSPA1L
ICAM1
IL1A
IL2
IL4
IL15
IL17A
CXCL10
ITPR3
MBL2
MICB
MMP1
MMP3
MMP9
MMP13
MSH5
COX2
NFKB1
PBX2
PDE2A
PIK3CD
PIK3CG
PPP1R10
MAPK1
PRTN3
PSMA4
RNF5
RPS18
SAA1
VPS52
CCL2
CCL5
CXCL12
SKIV2L
SLC6A11
SPP1
STAT3
SUOX
TAPBP
TCF19
TRBV20OR9-2
TEC
TGFB1
TLR4
TNFRSF1A
TNFRSF1B
TP53
VARS
VCAM1
VDR
VIM
TRIM26
ZSCAN26
PRRC2A
BAG6
GPANK1
HSD17B8
LST1
AIMP2
CDR3
TMEM187
TNFSF11
SYNGAP1
STK19
RABEP1
IL32
ZBTB22
PPT2
GRAP2
MDC1
N4BP1
RIPOR2
CTIF
TRIM10
STAG1
AGPAT1
AHSA1
TNFSF13B
PHTF1
CCL27
PAPOLA
EHMT2
OS9
TRIM31
RPP14
FAM107A
NRM
PLCL2
PDS5A
TNPO3
RNF19A
RCHY1
POLDIP2
IL22
RAB14
UBASH3A
CCHCR1
RSBN1
VPS37C
ENOX1
ACOXL
CDK5RAP2
ZNF302
TRIM39
VARS2
C6orf47
IL21
GPSM3
CLSTN2
ATAT1
SPSB1
SLC44A4
VWA7
LY6G6C
LY6G5C
ZNRD1ASP
PRRT1
EGFL8
OR5V1
UQCC2
PGBD1
CEP89
PPIL4
TRIM15
NLRP3
FCRL3
PHACTR3
IP6K3
RBM45
ALS2CR12
TRIM40
ASB15
LINC01104
MDGA2
PSORS1C1
CLYBL
TRIM39-RPP21
JAZF1
NKAPL
HCG27
WDR27
LY6G6F
MAGI3
HCG22
SMTNL2
ZKSCAN4
LINC01185
LINC00243
MCCD1
MIR146A
MIR155
HCG23
HCG18
HCG17
LRRC18
AP4B1-AS1
PSMB8-AS1
MUC22
MSH5-SAPCD1
ATP6V1G2-DDX39B
PPT2-EGFL8
LINC00824
C2-AS1
HCG21
TRIM31-AS1
LOC105369230
HCG20
LINC02571
HTD2
LY6G6F-LY6G6D
FAS
ESR1
PDCD1
PML
MAPK8
MIR223
NAT2
BSG
HLA-A
HMGB1
SERPINA1
PIK3CA
PIK3CB
CCL20
SELE
TNFSF15
HPGDS
IL33
LOC102723407
AR
MS4A1
FGF2
FOS
CXCR3
GSTM1
IL4R
IL7
JUN
NM
RARA
TLR3
TYMS
VIP
TNFRSF11A
PADI2
CARD8
IL17C
MBL3P
IL17D
KRT20
HT
WG
ACP1
PARP1
CDH11
CSF1
EPHB2
F2RL1
HLA-DRB4
IGF1
IL13
LTA
MEFV
MTX1
OSM
PLA2G1B
SLC19A1
THBS1
TIMP1
PTGES
DKK1
ICOS
NOD2
AGBL2
PRAM1
ANGPT1
APOE
BTF3P11
CASP3
CD34
CDKN1A
CDKN2A
CREB1
EGFR
FCGR2B
FOXO3
FLT1
CFH
HLA-DMA
IFNA13
IGF2
IL16
KDR
LPA
NR4A2
PLG
SAA@
TAC1
ADAM17
TRB
NR1I2
SOCS3
CLOCK
LRPPRC
CXCL13
SIRT1
RETN
IL17F
SLCO6A1
GSTK1
AKT1
ALOX15
ANGPT2
BDNF
C3
C4B
CAST
CASP8
CDK2
CR2
CTSK
CX3CR1
FOSB
GSTT1
HOXD9
HSPA4
HSPD1
JUNB
JUND
MDM2
MIP
NOS3
SERPINE1
PGF
PRF1
MAP2K7
PRL
S100A8
CX3CL1
MAP2K4
SOAT1
TRGV3
TLR5
TM7SF2
UBA7
SUMO1
ZBTB16
SOCS1
TNFRSF25
TNFSF13
TNFRSF10A
CFLAR
TNIP1
ANP32B
CNTRL
CDC42EP1
FSTL1
TBC1D9
B3GAT1
TRBV16
TRBC1
IL20
CLEC4A
TREM1
BANK1
CXCL16
SYVN1
TSLP
TNFRSF13C
IL23R
OLIG3
LCE3B
LCE3C
SUMO4
ACR
ADM
APC
BCL2L1
CXCR5
BRAF
BTK
C4A
VPS51
CASP1
CASP7
CD6
CD19
CD80
CD69
CDK4
CDKN1B
CDKN3
CCR4
COMP
CRABP2
CTSB
CTSL
CYP1A2
LPAR1
EDNRA
EGR1
ELAVL1
ETS1
PTK2B
FLT3LG
FOLR2
GSTM2
GUSB
GZMB
HMOX1
HTR2A
TNC
IDDM8
IFNA1
IFNB1
IL1R1
IL3
IL7R
CXCR2
IL10RA
IL12B
TNFRSF9
ITGA1
ITGAL
ITGAV
ITGB1
ITGB2
KLRB1
LAIR1
LGALS3
LIF
LRPAP1
MAL
MCL1
MMP19
GADD45B
NFATC1
NOS2
NOTCH1
PCNA
PECAM1
PLAU
PPIA
MAPK3
PTHLH
PTPN11
RELA
RET
RFC1
S100A4
S100A9
CCL18
SFRP1
SLC22A1
SLC22A5
FSCN1
SSRP1
SYT1
TIMP2
VEGFC
VIL1
YWHAZ
TNFSF10
ADAM15
TNFRSF6B
FADD
CCRL2
XPR1
GDF15
IKBKE
IL18BP
NOD1
CXCR6
LILRA3
ADRM1
NLRP1
IL37
IL17B
SGSM3
IGHV3OR16-7
IGHV3-69-1
GDE1
SLC52A1
MYDGF
SLC12A9
HAMP
IFIH1
GORASP1
RAPH1
WNK1
DHX40
CD276
HAVCR2
PRRT2
IL34
IL27
IFNL1
LINC01193
LOC390714
CCR2
KIR2DS2
C4B_2
LOC105379528
ABO
ADA
ADRB2
JAG1
ALB
BIRC5
APP
CCND1
CD86
TNFRSF8
CD38
CD58
CD70
ADGRE5
CDKN2D
CEBPB
CFTR
CISH
CLU
CCR1
CCR3
CPB1
CR1
CRABP1
CRHR1
CYBB
CYP2B6
CYP2C19
CYP2D6
CYP3A5
CYP19A1
ACE
DECR1
DHODH
DNMT1
TSC22D3
TYMP
EDN1
EFNB1
EGF
ELF3
MARK2
ERG
ESR2
ETS2
EZH2
F9
FCGR1A
FGF1
FGF4
FGF13
FHL1
FOXO1
FLG
FPR2
GLB1
CXCL1
GSTP1
GZMA
HDAC1
HFE
HGF
HLA-DRB5
HLA-G
HP
HSD11B2
ICA1
IFI27
IFNGR1
IGFBP5
IGHG3
IKBKB
IL5RA
CXCR1
IL9
IL10RB
IL12A
IRF1
IRF4
ITGA4
ITGAX
JAK1
KCNA3
KIR2DL1
KIR2DS5
KPNA1
LAMC2
LEP
LGALS1
LGALS9
LIG4
LTB
LTBR
SMAD3
MCAM
MAP3K5
CXCL9
FOXO4
MMP8
MPP1
MRC1
MS
COX1
MYCN
MYO9B
NCAM1
NFE2L2
NFKBIA
DDR2
P2RX7
P4HB
PCSK6
PAEP
PRKN
PAX5
PDE3A
ENPP2
PGR
PLA2G2A
PLA2G4A
POU2F1
PPARG
MAPK9
HTRA1
PSMD9
PSMD12
RAC1
RAF1
RARB
RARG
RBP2
REG1A
RHO
RPS19
SAA3P
SAT1
CCL3
CCL4
CCL13
CCL25
SDC2
SELL
SELP
SHH
SLC3A2
SOD1
TRIM21
STAT6
TAP1
TBX1
TRA
TEK
TGFA
THBD
TIA1
TIE1
TIMP3
TPMT
CRISP2
TXN
TYROBP
UCN
VPREB1
VTN
VWF
WNT5A
CUL1
PIK3R3
TNFRSF10B
NRP1
ALDH1A2
FCGR2C
LPAR2
PDLIM7
KL
ADAMTS4
CCL4L2
RIMS2
HDAC9
NAMPT
SPRY2
CIB1
SSSCA1
IVNS1ABP
DCTN6
EBP
CCR9
HPSE
BTG3
POLG2
CASC3
KLRK1
TAB2
ACSBG1
CLEC16A
IL17RA
ASF1A
TIPARP
HSPB8
LAMP3
BBC3
HPLH1
TRAJ60
TRAC
PYCARD
SENP1
RMC1
G0S2
ASCC1
TMED7
SIRT6
GHRL
ADA2
SLCO1C1
TLR9
WDR11
SEMA6A
PHRF1
NCOA5
IGAN1
SEMA4A
CLEC7A
MUL1
STEAP4
SCD5
FCRL4
JAM3
SPZ1
C1QTNF6
TADA1
OSCAR
CBLL2
PRSS55
VSTM1
MIR7-3HG
H3F3AP5
TICAM2
NPSR1
CCL4L1
MIR30A
MIR323A
MIR338
MIR346
MIR451A
TMED7-TICAM2
KLRC4-KLRK1
LINC02210-CRHR1
A2M
AAVS1
ABCA1
ABCA4
ASIC1
ACTN1
ADAM8
ADRA1A
ADRA2B
ADRB3
AFP
ALCAM
ALDH1A1
ALDH1A3
ALOX12
AMPD1
ANG
ANPEP
ANXA1
ANXA5
XIAP
APOA1
APOA2
APOB
KLK3
ABCC6
AREG
ARG2
ARNTL
ARRB1
ARSD
ASIP
ASPA
SERPINC1
ATM
ATP1A1
BAK1
BAX
BCL3
BCL6
TNFRSF17
BCR
BGLAP
BMP2
BMP5
BMX
BPI
BRS3
BST1
C5AR1
CA1
CA2
CA3
CACNA1S
CALB1
CALM1
CALM2
CALM3
CALR
CASP5
RUNX1T1
SERPINH1
CCNA2
CCNB1
CCND3
CD1D
CD4
CD8A
CD27
CD47
CD59
CD63
CD79A
CDK1
CDC42
CDK5
CDKN2C
CEBPD
CHAT
CHGA
CHKA
CHUK
CLTA
CMKLR1
LTB4R
CNR1
CNR2
COX8A
CPOX
ATF2
CRHR2
CSE1L
CSF1R
CSF2RA
CSK
CSRP1
CST3
CTRB1
CTSS
CXADR
CYB5A
CYLD
CYP26A1
CD55
DCC
GADD45A
DEFA1
DEFA3
DES
SARDH
DR1
ATN1
DUSP1
DUSP6
E2F1
E2F2
EDA
S1PR1
S1PR3
EDNRB
EFNB2
EGR2
EIF4EBP1
EIF4EBP2
ELANE
EMD
ENG
EPAS1
EPHA1
EPHA3
EPHB1
CLN8
ERBB2
EREG
ERV3-1
EXT1
F2R
F3
F13A1
F13B
FABP3
FAT1
FCAR
FCER2
FCGRT
FCN1
FGB
FGF7
FGFR1
FHL2
VEGFD
FOXC1
FOXJ1
FLNB
FLT4
FRZB
FTL
FUT4
GABPA
GAPDH
GAS6
GCG
GCK
GCY
GDNF
GFAP
GH1
GCLC
GLI1
GLS
GNA12
GPC1
CCR10
GPR15
GPR42
GRK5
GPT
GPX2
GRN
GRIK4
GRP
PDIA3
GSN
MSH6
HAGH
HARS
HAS1
HAS3
HEXA
HEXB
HLA-DRB3
HLA-DRB6
HLA-E
HMGCR
NR4A1
HNRNPC
HOXA5
HOXB2
HOXC6
HOXD1
HOXD4
HOXD8
HPRT1
HSD17B1
HSPA8
IBSP
IDDM7
IFI35
IFNGR2
IGF1R
IGFBP4
IGHA1
IGKC
IHH
IL2RG
IL5
IL9R
IL11
ILF3
IDO1
INHBA
INS
INPP5D
IRF3
ISL1
ITGA2
ITGA9
ITPR2
CD82
KCNMA1
KIR2DL2
KIR2DL3
KIR2DS1
KIR3DL2
KLK1
KLRC1
KLRC2
KLRD1
KNG1
KPNA2
KRTAP5-9
KRT7
KRT16
LAIR2
RPSA
LCAT
LCP2
LDLR
LECT2
LGALS2
LGALS3BP
LGALS8
LNPEP
LRP1
LRP2
LRP6
LSP1
LTC4S
SH2D1A
LYZ
ADAM11
MDK
MAP3K3
MET
MGAT5
KITLG
MITF
MAP3K11
MMP15
MMP16
MMP17
MOBP
MOG
MPG
MRE11
MSH2
MSH3
MSRA
ND1
MTNR1B
MTR
MTRR
MUC1
MUC2
MUC4
MUC5AC
MYC
MYD88
NCF4
NDUFS3
NEDD9
NELL1
NFATC2
NGF
NHS
NME1
NOS1
NOTCH3
NPAS2
NPPB
OAZ1
ODC1
ODF1
OLR1
PEBP1
PAFAH1B1
PAK1
PAK3
PAM
PCSK1
PCYT1A
PDC
PDE4A
PDE4D
PDE7A
PDGFRA
ENPP1
SERPINF1
PF4
PFKFB3
PIGR
PIK3R2
PIN1
PKD1
PLAT
SERPINF2
POLD1
POMC
PPARA
PPARD
PPBP
PPP1R1A
PPP3CA
PRCP
PRELP
PKN1
PRKCZ
MAPK13
MAP2K1
PROC
PRSS2
PSMB5
PSMD7
PTBP1
PTEN
PTGER2
PTGER4
PTH
PTMA
PTMAP4
PTN
PTPN6
PTPRJ
PTPRK
PTX3
RAB27A
RAC2
MOK
RAG1
RAG2
RAP1A
RARRES2
RARRES3
RASGRF1
RB1
RBL2
REV3L
RGS12
GRK1
RNASE3
RNF2
BRD2
RNU1-4
RORC
RPL17
RPS4X
RPS6KA3
S100A1
S100A6
S100B
SAA2
CCL3L1
CCL7
CCL17
CCL22
CCL23
CXCL11
XCL1
SDC1
SFRP5
SH3BP2
SHBG
SLAMF1
SLC2A3
SLC5A5
SLC7A4
SLIT3
SNAI2
SUMO3
SUMO2
SIGLEC1
SNCA
SOD3
SOS1
SP1
SRC
SRF
SRY
SSB
SST
SSTR4
STAT5A
STAT5B
AURKA
SULT2A1
ABCC8
TACR2
TACR1
TACR3
MAP3K7
TAL1
TAT
CNTN2
TBX5
TBX3
TRAV6
TRG
TRGC1
TDGF1
TDGF1P3
PRDX2
TERT
TF
NR2F1
TGFB2
TGFB3
TGFBI
TGFBR1
TGIF1
TGM1
TGM2
TH
TLR1
TNP1
TOP2B
TPD52
TPI1
TPSAB1
TPT1
HSP90B1
TRAF5
CCT3
TRPC1
TRPC5
TTN
TNFSF4
TXNRD1
UBTF
UGCG
VIPR1
TRPV1
WARS
WNT1
WNT2
WNT10B
XBP1
XBP1P1
XRCC1
YWHAE
NPHS2
BTG2
SCG2
DEK
BRD3
AAAS
MIA
NRIP1
PLA2G10
RECK
CILP
MAP4K3
BLZF1
CDK10
PDLIM4
STC2
USO1
TP63
UNC5C
BECN1
MARCO
HYAL2
URI1
TNFSF12
TNFSF9
TNFRSF18
IL18RAP
IL18R1
CD84
SOCS2
WISP3
HDAC3
PER2
ST3GAL5
ARHGEF7
MBD4
RPS6KA4
HSPB3
PSTPIP1
USP14
SLC16A4
SLC16A3
PDCD5
EBAG9
OSMR
ARHGEF2
DEDD
NOLC1
LRAT
AIMP1
COPB2
S1PR2
ASIC3
MMP20
CD163
ZFYVE9
COX5A
CIAO1
TMPRSS11D
CYP7B1
MED27
IL27RA
CHST3
ADAMTS3
BCAR1
PRDX6
ISG15
SDC3
SPATA2
DDX46
TELO2
NR1I3
HNRNPDL
TANK
HDAC5
BCL2L11
SH2B3
DNAJB6
G3BP1
EBI3
CALCRL
DDX39A
PRG4
RABEPK
RAMP2
LILRB2
DNAJA2
LANCL1
CCL26
WARS2
KLF2
CPQ
SPAG11B
PRMT5
CFDP1
CLEC10A
TRIM38
NXF1
SEMA4D
SEMA3C
KAT5
BATF
IFI44
NPC2
TRIM16
PDPN
NFAT5
YME1L1
MAP3K2
MASP2
TRAF3IP2
LILRB1
MALT1
PRDX3
EBNA1BP2
SDS
IL24
LILRA2
DNAJB4
ADAMTS5
PTPRT
CD160
SLC7A9
ADAMTS7
WIF1
CHEK2
TREX1
KLF12
B4GALT7
VSIG4
NR1I4
SACM1L
MMRN1
RAB3GAP1
KDM1A
ZNF292
MON2
SMG1
ZNF423
CIC
ARC
DICER1
COTL1
HARS2
SF3B1
BRD4
CABIN1
SEC14L2
SNAPIN
DDAH2
LPAR3
DDAH1
DDX58
FAM215A
CLEC5A
PPP1R15A
CIZ1
QPCT
PRDX5
LRIT1
GREM1
HAVCR1
RNU1-1
DNAJC2
DKK2
IL36B
SIGLEC9
RABGEF1
IGHV1-69
DLL1
TRBV20-1
TRBV6-7
TRBV2
TRBC2
TRAV5
IGKV3D-15
IGKV1D-8
IGKV3-20
IGKV2-29
KLF15
SETD2
STXBP6
CD274
UHRF1
BLNK
IL19
A1CF
EFEMP2
TBX21
ERVW-1
CD209
NOX4
IL21R
PARD6A
ADIPOR1
ANGPTL4
HSPA14
ZDHHC2
CLEC1B
TLR7
TLR8
ZBTB7A
TRPV2
ISYNA1
NELFCD
NCKIPSD
ZC3HC1
SCLY
PADI3
EMCN
SPA17
CYCS
TREM2
TERF2IP
EGLN1
ARL15
TET2
ASPN
ZCCHC2
UHRF1BP1
AKIRIN2
ADI1
THNSL2
DDX19A
CHD7
URGCP
ZNF334
ATF7IP
DHX32
IL26
SELENOS
CENPJ
ANKH
LTB4R2
CCL28
SAR1A
ARNTL2
ADAMTS9
AKR1B10
PNPLA2
CD248
SLURP1
CEMIP
KIR2DL5A
AICDA
REXO1
MAGEE1
GRHL3
RBPJP4
SIGIRR
HRH4
EXOC4
SLC5A7
MRPL17
PERP
TINAGL1
STRA6
ROBO3
MMP25
DCLRE1C
ENGASE
AGXT2
CHID1
IRX1
BHLHE41
NKAP
SLC52A2
SPAG16
ADIPOR2
VTCN1
SHCBP1
NAA25
PGAP1
PDGFD
PDCD1LG2
COL18A1
GDPD5
LBH
ADAMTS12
RAMMET
FAM167A
SESN2
ITCH
ROPN1L
ZNF644
MCM8
FCRLA
ORAI1
ABCC11
DNAJC14
UCN2
MFSD4B
TIMD4
NAF1
DNER
CLEC6A
ORMDL3
BMS1P20
SAAL1
DBA2
UCN3
TIRAP
MIR155HG
CTHRC1
LRG1
PRAP1
SLC51B
OSCP1
ADAD1
ZFP42
PPARGC1B
CCDC26
OR2AG1
PWAR1
B3GNTL1
PTPRVP
BTLA
CREBRF
IFNLR1
KANK4
ASXL1
NLRP6
SLC51A
LVRN
UNC5B
DLEU7
SPESP1
EBF3
ASPM
H19
MIF-AS1
ARMH1
TSPAN33
RSPO2
HLA-P
PADI6
MIA3
CA13
RPS12P4
MIR10A
MIR126
MIR132
MIR140
MIR143
MIR16-1
MIR18A
MIR19B1
MIR203A
MIR21
MIR210
MIR219A2
MIR22
MIR221
MIR23B
MIR27A
MIR301A
MIR34A
MIR34B
MIR17HG
TNFSF12-TNFSF13
ZFAS1
TARP
ERVK-7
OA25
RA10
BW54
KIR2DL5B
MIR181D
MIR522
MIR499A
ERVK-8
SPAG11A
MIR650
PSS
HOTAIR
TRAP
MIR1246
CNNM3-DT
LOC100506248
ERVK-10
ERVK-9
ERVK-21
MIR4764
ERVW-4
PSC
ERVK-18
ERVK-25
ERVK-24
ERVK-19
LINC-ROR
LOC102723996
LOC102724971
MTCO2P12

## Sheet: Table S4
A list of the interactions between 17 compounds from THH and RA-related 64 target genes
Compound	Gene
1β,9α-dibenzoyloxy-4-hydroxy-6α-nicotinoyloxy-β-dihydroagarofuran	ABCB1
3-pyridinecarboxylic acid	ABCB1
celafurine	F2
celastrol	AKR1B1
celastrol	BAX
celastrol	BCL2
celastrol	BIRC5
celastrol	CCND1
celastrol	CFLAR
celastrol	FLT1
celastrol	FN1
celastrol	HMOX1
celastrol	HSPA4
celastrol	IL6
celastrol	JUN
celastrol	KDR
celastrol	MAPK8
celastrol	MMP9
celastrol	MYC
celastrol	NR3C1
celastrol	PTGS2
celastrol	SENP1
celastrol	TIMP2
celastrol	TNF
celastrol	TNFRSF10A
celastrol	VEGFA
hypodiolide A	NR3C1
neotriptophenolide	ADRB2
neotriptophenolide	CA2
neotriptophenolide	KCNMA1
neotriptophenolide	OPRD1
neotriptophenolide	PTGS1
neotriptophenolide	PTGS2
oleanolic acid	ACP1
oleanolic acid	AKR1B10
oleanolic acid	CASP3
oleanolic acid	HMOX1
oleanolic acid	HSD11B1
oleanolic acid	ICAM1
oleanolic acid	NAMPT
oleanolic acid	NFE2L2
oleanolic acid	PDE4D
oleanolic acid	PTPN2
oleanolic acid	RORC
populnilic acid	HSD11B1
triptinin B	ADRA1A
triptinin B	ADRB2
triptinin B	CA2
triptinin B	NR3C1
triptinin B	PDE3A
triptinin B	PTGS2
triptoditerpenic acid	ADRB2
triptoditerpenic acid	CA2
triptoditerpenic acid	OPRD1
triptoditerpenic acid	PTGS2
triptoditerpenic acid B	ADRA1A
triptoditerpenic acid B	ADRB2
triptoditerpenic acid B	CA2
triptoditerpenic acid B	NR3C1
triptoditerpenic acid B	OPRD1
triptoditerpenic acid B	PDE3A
triptoditerpenic acid B	PTGS1
triptoditerpenic acid B	PTGS2
triptolide	BCL2
triptolide	C3
triptolide	CASP3
triptolide	CD14
triptolide	CD274
triptolide	CD40
triptolide	CD80
triptolide	CDKN1A
triptolide	CXCL8
triptolide	CXCR4
triptolide	FOS
triptolide	IFNG
triptolide	IL2
triptolide	IL23A
triptolide	IL4
triptolide	JUN
triptolide	MAPK8
triptolide	MCL1
triptolide	PTGS2
triptolide	RELA
triptolide	STAT1
triptolide	STAT3
triptolide	TNF
triptolide	TP53
triptolide	VEGFA
triptolide	VTCN1
triptolide	XIAP
triptonolide	ADRA1A
triptonolide	ADRB2
triptonolide	CA2
triptonolide	CALM1
triptonolide	OPRD1
triptonolide	PTGS2
triptonoterpene	ADRA1A
triptonoterpene	ADRB2
triptonoterpene	CA2
triptonoterpene	NR3C1
triptonoterpene	PTGS1
triptonoterpene	PTGS2
triptonoterpene methyl ether	ADRA1A
triptonoterpene methyl ether	ADRB2
triptonoterpene methyl ether	CA2
triptonoterpene methyl ether	ESR1
triptonoterpene methyl ether	NR3C1
triptonoterpene methyl ether	OPRD1
triptonoterpene methyl ether	PTGS1
triptonoterpene methyl ether	PTGS2
triptonoterpenol	ADRA1A
triptonoterpenol	ADRB2
triptonoterpenol	CA2
triptonoterpenol	NR3C1
triptonoterpenol	OPRD1
triptonoterpenol	PTGS2
triptophenolide	ADRA1A
triptophenolide	ADRB2
triptophenolide	CA2
triptophenolide	OPRD1
triptophenolide	PDE3A
triptophenolide	PTGS2

## Sheet: Table S5
Target genes in 31 signaling pathways related to THH against RA
Term	Genes
hsa05323:Rheumatoid arthritis	ICAM1, FOS, IL6, TNF, FLT1, IL23A, CD80, JUN, VEGFA, IFNG, CXCL8
hsa04620:Toll-like receptor signaling pathway	FOS, IL6, TNF, CD80, RELA, JUN, CXCL8, MAPK8, CD40, STAT1, CD14
hsa04668:TNF signaling pathway	ICAM1, CFLAR, FOS, CASP3, IL6, TNF, PTGS2, RELA, JUN, MMP9, MAPK8
hsa04064:NF-kappa B signaling pathway	ICAM1, CFLAR, TNF, XIAP, PTGS2, RELA, BCL2, CXCL8, CD40, CD14
hsa04210:Apoptosis	TNFRSF10A, CFLAR, CASP3, TNF, XIAP, RELA, BAX, BCL2, TP53
hsa04066:HIF-1 signaling pathway	CDKN1A, IL6, FLT1, RELA, HMOX1, BCL2, VEGFA, IFNG, STAT3
hsa04151:PI3K-Akt signaling pathway	IL4, IL6, FLT1, MCL1, RELA, TP53, KDR, CDKN1A, CCND1, BCL2, VEGFA, MYC, FN1, IL2
hsa04917:Prolactin signaling pathway	FOS, CCND1, RELA, ESR1, MAPK8, STAT1, STAT3
hsa04630:Jak-STAT signaling pathway	IL4, IL6, CCND1, IL23A, IFNG, STAT1, MYC, STAT3, IL2
hsa04660:T cell receptor signaling pathway	IL4, FOS, TNF, RELA, JUN, IFNG, IL2
hsa04060:Cytokine-cytokine receptor interaction	TNFRSF10A, IL4, IL6, TNF, IL23A, CXCR4, IFNG, CXCL8, CD40, IL2
hsa04510:Focal adhesion	CCND1, FLT1, XIAP, JUN, BCL2, VEGFA, MAPK8, KDR, FN1
hsa04722:Neurotrophin signaling pathway	RELA, JUN, BAX, BCL2, TP53, MAPK8, CALM1
hsa04071:Sphingolipid signaling pathway	TNF, RELA, BAX, BCL2, TP53, MAPK8, OPRD1
hsa04380:Osteoclast differentiation	FOS, TNF, RELA, JUN, IFNG, MAPK8, STAT1
hsa04621:NOD-like receptor signaling pathway	IL6, TNF, RELA, CXCL8, MAPK8
hsa04010:MAPK signaling pathway	FOS, CASP3, TNF, RELA, JUN, TP53, MAPK8, MYC, CD14
hsa04024:cAMP signaling pathway	FOS, ADRB2, RELA, JUN, PDE3A, MAPK8, PDE4D, CALM1
hsa04115:p53 signaling pathway	CDKN1A, CASP3, CCND1, BAX, TP53
hsa04915:Estrogen signaling pathway	FOS, JUN, MMP9, ESR1, CALM1
hsa04022:cGMP-PKG signaling pathway	KCNMA1, ADRB2, ADRA1A, PDE3A, OPRD1, CALM1
hsa04919:Thyroid hormone signaling pathway	CCND1, TP53, ESR1, STAT1, MYC
hsa04650:Natural killer cell mediated cytotoxicity	TNFRSF10A, ICAM1, CASP3, TNF, IFNG
hsa04622:RIG-I-like receptor signaling pathway	TNF, RELA, CXCL8, MAPK8
hsa04920:Adipocytokine signaling pathway	TNF, RELA, MAPK8, STAT3
hsa04068:FoxO signaling pathway	CDKN1A, IL6, CCND1, MAPK8, STAT3
hsa04310:Wnt signaling pathway	CCND1, JUN, TP53, MAPK8, MYC
hsa04514:Cell adhesion molecules (CAMs)	ICAM1, CD80, VTCN1, CD274, CD40
hsa04640:Hematopoietic cell lineage	IL4, IL6, TNF, CD14
hsa04012:ErbB signaling pathway	CDKN1A, JUN, MAPK8, MYC
hsa04014:Ras signaling pathway	FLT1, RELA, VEGFA, MAPK8, KDR, CALM1
